# Supplementary material for: Understanding the consequences of leisure sedentary behavior on periodontitis: A two-step, multivariate Mendelian randomization study
Source: Heliyon. 2023 Nov 30;9(12):e23118. doi: 10.1016/j.heliyon.2023.e23118 (PMC10746448; doi:10.1016/j.heliyon.2023.e23118)
Supplement: Multimedia component 4 [file mmc4.xlsx]

## Sheet: LST on PD
SNP	effect_allele.exposure	other_allele.exposure	effect_allele.outcome	other_allele.outcome	pval.exposure	pval.outcome	samplesize.exposure	r2	F
rs10041724	T	C	T	C	1.514e-08	0.7813	526725	0.000252651	32.0248
rs10059100	A	G	A	G	4.683e-08	0.7552	526725	0.000239763	30.3907
rs1017550	A	G	A	G	2.852e-08	0.9645	526725	0.000247404	31.3595
rs10189857	A	G	A	G	7.798e-15	0.7077	526725	0.000483385	61.2856
rs10222987	A	G	A	G	9.022e-09	0.1968	526725	0.000265895	33.7039
rs10253861	A	G	A	G	1.481e-08	0.06763	526725	0.000252477	32.0028
rs10400776	A	C	A	C	3.448e-09	0.4153	526725	0.000273346	34.6487
rs10765775	A	G	A	G	9.798e-09	0.6419	526725	0.000257933	32.6944
rs10772643	T	C	T	C	5.882e-10	0.8008	526725	0.000304189	38.5595
rs10889193	A	C	A	C	4.942e-10	0.2807	526725	0.000306258	38.8219
rs11074658	T	C	T	C	9.211e-10	0.9473	526725	0.000296262	37.5543
rs113838095	T	C	T	C	6.875e-14	0.04636	526725	0.000439562	55.7271
rs114590429	A	C	A	C	3.029e-10	0.1856	526725	0.000309796	39.2705
rs11587591	A	G	A	G	2.23e-08	0.04606	526725	0.000248765	31.532
rs1188887	T	C	T	C	2.473e-10	0.7148	526725	0.000312373	39.5972
rs11972285	A	G	A	G	5.128e-12	0.1188	526725	0.000370905	47.0197
rs12062845	A	C	A	C	2.409e-11	0.991	526725	0.000353101	44.7618
rs12206846	A	G	A	G	2.1e-08	0.1245	526725	0.000241065	30.5558
rs12214364	T	G	T	G	4.866e-08	0.2598	526725	0.000236245	29.9447
rs12324720	A	G	A	G	3.526e-09	0.192	526725	0.000273805	34.7069
rs12425850	T	C	T	C	1.367e-09	0.6427	526725	0.000288873	36.6174
rs12463321	A	G	A	G	6.99e-09	0.3055	526725	0.00026207	33.219
rs12617870	T	G	T	G	6.622e-14	0.4618	526725	0.000445369	56.4636
rs12678836	A	C	A	C	5.366e-11	0.7724	526725	0.000346599	43.9373
rs12962050	A	G	A	G	1.178e-10	0.4409	526725	0.000333288	42.2493
rs13017586	A	G	A	G	8.253e-14	0.4227	526725	0.000434961	55.1435
rs13089152	T	C	T	C	1.53e-08	0.08054	526725	0.000256975	32.573
rs13107325	T	C	T	C	1.79e-09	0.4251	526725	0.000286831	36.3585
rs1362910	A	G	A	G	1.027e-12	0.3682	526725	0.000412158	52.2514
rs1375561	T	C	T	C	2.553e-10	0.4532	526725	0.000310153	39.3157
rs1391954	T	G	T	G	1.511e-09	0.5342	526725	0.000295952	37.515
rs16896229	T	C	T	C	3.799e-09	0.4536	526725	0.000272974	34.6015
rs17621391	T	C	T	C	2.108e-09	0.8597	526725	0.000277116	35.1268
rs17801257	A	G	A	G	2.917e-08	0.2121	526725	0.000239468	30.3534
rs1802669	A	G	A	G	2.391e-21	0.1684	526725	0.000691723	87.7178
rs1860337	T	C	T	C	9.083e-11	0.0711	526725	0.000331975	42.0828
rs1947066	A	G	A	G	8.543e-12	0.8305	526725	0.000361833	45.8691
rs197439	A	G	A	G	3.291e-11	0.5248	526725	0.000347902	44.1025
rs1999065	T	C	T	C	1.239e-11	0.6623	526725	0.000357255	45.2885
rs249960	A	G	A	G	2.427e-09	0.4311	526725	0.000280226	35.521
rs262890	A	G	A	G	2.057e-16	0.5316	526725	0.000529086	67.0828
rs2738284	A	G	A	G	7.05e-09	0.298	526725	0.000266376	33.765
rs2783992	T	C	T	C	3.364e-10	0.2721	526725	0.000319935	40.5561
rs2964252	A	G	A	G	3.16e-10	0.8982	526725	0.000318223	40.339
rs34864022	A	G	A	G	4.712e-10	0.3798	526725	0.00030249	38.3441
rs36079846	T	C	T	C	4.523e-10	0.8498	526725	0.000312055	39.5569
rs364789	A	G	A	G	2.793e-10	0.4207	526725	0.000308151	39.0619
rs3759344	A	G	A	G	4.255e-13	0.7049	526725	0.000419227	53.148
rs3781412	A	G	A	G	8.377e-09	0.858	526725	0.000263357	33.3822
rs3791033	T	C	T	C	3.664e-16	0.8429	526725	0.000514047	65.1751
rs396321	T	C	T	C	1.292e-09	0.116	526725	0.000292169	37.0353
rs421151	A	G	A	G	1.093e-08	0.9737	526725	0.000257602	32.6525
rs4303732	T	C	T	C	5.365e-14	0.09391	526725	0.000452165	57.3256
rs4416502	A	G	A	G	1.381e-09	0.955	526725	0.000289945	36.7533
rs4460001	A	C	A	C	4.452e-08	0.214	526725	0.00023989	30.4069
rs4483592	T	C	T	C	3.971e-12	0.6872	526725	0.00037807	47.9282
rs469565	T	C	T	C	1.505e-08	0.8501	526725	0.0002501	31.7013
rs558134	T	C	T	C	5.046e-10	0.8228	526725	0.000308151	39.0619
rs56151256	A	C	A	C	1.174e-10	0.8346	526725	0.000330962	41.9544
rs57092155	T	C	T	C	8.8e-09	0.5937	526725	0.000256508	32.5137
rs58541850	A	G	A	G	1.716e-10	0.1286	526725	0.000319678	40.5235
rs6010651	A	C	A	C	3.338e-09	0.5416	526725	0.000272292	34.5151
rs6073637	A	C	A	C	4.592e-09	0.6826	526725	0.000276577	35.0583
rs6102913	T	C	T	C	2.966e-08	0.9703	526725	0.00023989	30.4069
rs61813324	T	C	T	C	4.365e-08	0.1743	526725	0.000233351	29.5779
rs62068672	T	C	T	C	4.087e-08	0.7163	526725	0.000236845	30.0208
rs62134209	A	G	A	G	3.284e-09	0.8228	526725	0.00027574	34.9522
rs62151809	T	C	T	C	3.9e-09	0.6748	526725	0.000269626	34.177
rs6457816	T	C	T	C	3.972e-09	0.2875	526725	0.000275945	34.9782
rs6556840	A	G	A	G	4.316e-08	0.3874	526725	0.000239823	30.3984
rs657412	T	G	T	G	1.395e-08	0.2781	526725	0.000255387	32.3717
rs6674314	A	G	A	G	2.299e-08	0.01669	526725	0.000246683	31.2681
rs6685030	A	G	A	G	5.273e-10	0.2919	526725	0.000303242	38.4394
rs6727997	A	G	A	G	2.037e-08	0.0113	526725	0.000249317	31.6021
rs68049022	T	C	T	C	6.183e-11	0.2198	526725	0.000337573	42.7927
rs6857	T	C	T	C	5.8e-15	0.2151	526725	0.000486165	61.6382
rs72671494	T	C	T	C	5.716e-10	0.9995	526725	0.000306393	38.839
rs73405293	A	G	A	G	1.346e-08	0.3194	526725	0.000256649	32.5317
rs7430216	T	C	T	C	2.5e-09	0.8516	526725	0.00027951	35.4303
rs743699	A	G	A	G	1.177e-09	0.09188	526725	0.000290488	36.8222
rs7615206	T	C	T	C	1.503e-22	0.5537	526725	0.000766138	97.1617
rs7616518	A	G	A	G	2.604e-08	0.7612	526725	0.000247404	31.3595
rs7627290	A	G	A	G	2.356e-09	0.8893	526725	0.000276766	35.0823
rs7821826	T	C	T	C	3.254e-09	0.2718	526725	0.000275945	34.9782
rs78394231	T	C	T	C	3.53e-09	0.2441	526725	0.000271046	34.3571
rs78451709	T	C	T	C	9.655e-09	0.7956	526725	0.000262725	33.302
rs7875078	A	C	A	C	7.41e-09	0.195	526725	0.000268007	33.9717
rs7969719	T	C	T	C	4.462e-13	0.7213	526725	0.000423145	53.6449
rs841020	T	C	T	C	1.148e-09	0.2276	526725	0.000294855	37.376
rs892087	T	C	T	C	9.979e-13	0.5838	526725	0.000397632	50.4092
rs9278004	A	G	A	G	3.233e-12	0.8264	526725	0.000376892	47.7789
rs9867121	A	C	A	C	2.023e-10	0.8145	526725	0.000317087	40.195

## Sheet: SBW on PD
SNP	effect_allele.exposure	other_allele.exposure	effect_allele.outcome	other_allele.outcome	pval.exposure	pval.outcome	samplesize.exposure	r2	F
rs1446951	A	C	A	C	1.041e-08	0.4307	159606	0.000561281	33.4734
rs2265951	A	G	A	G	4.6e-08	0.2602	159606	0.000500905	29.8709
rs4518438	T	C	T	C	4.409e-10	0.7876	159606	0.000642509	38.3207
rs4596363	A	G	A	G	1.562e-08	0.09334	159606	0.000532989	31.7852
rs8450	A	G	A	G	2.469e-10	0.7297	159606	0.000665429	39.6887
rs9482120	A	C	A	C	3.436e-21	0.1371	159606	0.00148131	88.423
rs995638	A	G	A	G	2.527e-08	0.318	159606	0.000509388	30.377

## Sheet: SC on PD
SNP	effect_allele.exposure	other_allele.exposure	effect_allele.outcome	other_allele.outcome	pval.exposure	pval.outcome	samplesize.exposure	r2	F
rs112560164	A	G	A	G	2.795e-06	0.006574	372605	0.000369845	22.0524
rs117992146	T	C	T	C	3.17e-06	0.5128	372605	0.000366144	21.8317
rs1229984	T	C	T	C	1.344e-06	0.5217	372605	0.000392902	23.4278
rs144224971	T	C	T	C	3.669e-06	0.1003	372605	0.000358997	21.4053
rs149246922	T	C	T	C	4.076e-07	0.902	372605	0.000429388	25.6043
rs162064	T	G	T	G	4.028e-06	0.1428	372605	0.000352472	21.0162
rs16908418	T	C	T	C	4.136e-06	0.9862	372605	0.000355773	21.213
rs2414010	A	G	A	G	3.564e-06	0.9821	372605	0.000360393	21.4886
rs308676	T	C	T	C	7.921e-08	0.9379	372605	0.000478637	28.5423
rs35888745	T	C	T	C	1.684e-06	0.421	372605	0.000383255	22.8523
rs62280512	A	G	A	G	4.075e-06	0.8325	372605	0.000355187	21.1781
rs73046678	A	C	A	C	2.11e-06	0.2118	372605	0.000375831	22.4095
rs76374890	T	C	T	C	3.314e-07	0.9703	372605	0.000434983	25.938

## Sheet: LST on PD from validation
SNP	effect_allele.exposure	other_allele.exposure	effect_allele.outcome	other_allele.outcome	pval.exposure	pval.outcome	samplesize.exposure	r2	F
rs10041724	T	C	T	C	1.514e-08	0.0535587	526725	0.000252651	32.0248
rs10059100	A	G	A	G	4.683e-08	0.71558	526725	0.000239763	30.3907
rs1017550	A	G	A	G	2.852e-08	0.696498	526725	0.000247404	31.3595
rs10189857	A	G	A	G	7.798e-15	0.16069	526725	0.000483385	61.2856
rs10222987	A	G	A	G	9.022e-09	0.762873	526725	0.000265895	33.7039
rs10253861	A	G	A	G	1.481e-08	0.52593	526725	0.000252477	32.0028
rs10400776	A	C	A	C	3.448e-09	0.68786	526725	0.000273346	34.6487
rs10765775	A	G	A	G	9.798e-09	0.715229	526725	0.000257933	32.6944
rs10772643	T	C	T	C	5.882e-10	0.71545	526725	0.000304189	38.5595
rs10889193	A	C	A	C	4.942e-10	0.358152	526725	0.000306258	38.8219
rs11074658	T	C	T	C	9.211e-10	0.875351	526725	0.000296262	37.5543
rs114590429	A	C	A	C	3.029e-10	0.569869	526725	0.000309796	39.2705
rs11587591	A	G	A	G	2.23e-08	0.845626	526725	0.000248765	31.532
rs1188887	T	C	T	C	2.473e-10	0.227201	526725	0.000312373	39.5972
rs11972285	A	G	A	G	5.128e-12	0.471006	526725	0.000370905	47.0197
rs12062845	A	C	A	C	2.409e-11	0.854934	526725	0.000353101	44.7618
rs12206846	A	G	A	G	2.1e-08	0.133861	526725	0.000241065	30.5558
rs12214364	T	G	T	G	4.866e-08	0.460405	526725	0.000236245	29.9447
rs12324720	A	G	A	G	3.526e-09	0.701565	526725	0.000273805	34.7069
rs12425850	T	C	T	C	1.367e-09	0.886118	526725	0.000288873	36.6174
rs12463321	A	G	A	G	6.99e-09	0.478961	526725	0.00026207	33.219
rs12617870	T	G	T	G	6.622e-14	0.766464	526725	0.000445369	56.4636
rs12678836	A	C	A	C	5.366e-11	0.485848	526725	0.000346599	43.9373
rs12962050	A	G	A	G	1.178e-10	0.87907	526725	0.000333288	42.2493
rs13017586	A	G	A	G	8.253e-14	0.123232	526725	0.000434961	55.1435
rs13089152	T	C	T	C	1.53e-08	0.304445	526725	0.000256975	32.573
rs13107325	T	C	T	C	1.79e-09	0.287828	526725	0.000286831	36.3585
rs13301354	T	C	T	C	1.218e-08	0.906953	526725	0.000256559	32.5203
rs1362910	A	G	A	G	1.027e-12	0.206472	526725	0.000412158	52.2514
rs1375561	T	C	T	C	2.553e-10	0.135817	526725	0.000310153	39.3157
rs1391954	T	G	T	G	1.511e-09	0.290987	526725	0.000295952	37.515
rs16896229	T	C	T	C	3.799e-09	0.702061	526725	0.000272974	34.6015
rs17621391	T	C	T	C	2.108e-09	0.557362	526725	0.000277116	35.1268
rs17801257	A	G	A	G	2.917e-08	0.266243	526725	0.000239468	30.3534
rs1802669	A	G	A	G	2.391e-21	0.299397	526725	0.000691723	87.7178
rs1860337	T	C	T	C	9.083e-11	0.247848	526725	0.000331975	42.0828
rs1947066	A	G	A	G	8.543e-12	0.0968746	526725	0.000361833	45.8691
rs197439	A	G	A	G	3.291e-11	0.525653	526725	0.000347902	44.1025
rs1999065	T	C	T	C	1.239e-11	0.759194	526725	0.000357255	45.2885
rs249960	A	G	A	G	2.427e-09	0.524131	526725	0.000280226	35.521
rs262890	A	G	A	G	2.057e-16	0.356826	526725	0.000529086	67.0828
rs2738284	A	G	A	G	7.05e-09	0.0381022	526725	0.000266376	33.765
rs2783992	T	C	T	C	3.364e-10	0.995654	526725	0.000319935	40.5561
rs28458909	T	C	T	C	5.477e-10	0.0619969	526725	0.000300266	38.062
rs2964252	A	G	A	G	3.16e-10	0.169418	526725	0.000318223	40.339
rs34864022	A	G	A	G	4.712e-10	0.980639	526725	0.00030249	38.3441
rs36079846	T	C	T	C	4.523e-10	0.645525	526725	0.000312055	39.5569
rs364789	A	G	A	G	2.793e-10	0.173484	526725	0.000308151	39.0619
rs3759344	A	G	A	G	4.255e-13	0.321624	526725	0.000419227	53.148
rs3781412	A	G	A	G	8.377e-09	0.781694	526725	0.000263357	33.3822
rs3791033	T	C	T	C	3.664e-16	0.620585	526725	0.000514047	65.1751
rs396321	T	C	T	C	1.292e-09	0.213757	526725	0.000292169	37.0353
rs421151	A	G	A	G	1.093e-08	0.0297749	526725	0.000257602	32.6525
rs4303732	T	C	T	C	5.365e-14	0.454709	526725	0.000452165	57.3256
rs4416502	A	G	A	G	1.381e-09	0.608754	526725	0.000289945	36.7533
rs4460001	A	C	A	C	4.452e-08	0.648699	526725	0.00023989	30.4069
rs4483592	T	C	T	C	3.971e-12	0.164023	526725	0.00037807	47.9282
rs469565	T	C	T	C	1.505e-08	0.850469	526725	0.0002501	31.7013
rs558134	T	C	T	C	5.046e-10	0.103238	526725	0.000308151	39.0619
rs56151256	A	C	A	C	1.174e-10	0.844002	526725	0.000330962	41.9544
rs57092155	T	C	T	C	8.8e-09	0.651601	526725	0.000256508	32.5137
rs58087899	A	G	A	G	4.347e-08	0.0470966	526725	0.000243007	30.802
rs6010651	A	C	A	C	3.338e-09	0.90861	526725	0.000272292	34.5151
rs6073637	A	C	A	C	4.592e-09	0.115912	526725	0.000276577	35.0583
rs6102913	T	C	T	C	2.966e-08	0.972868	526725	0.00023989	30.4069
rs61813324	T	C	T	C	4.365e-08	0.455245	526725	0.000233351	29.5779
rs62134209	A	G	A	G	3.284e-09	0.389911	526725	0.00027574	34.9522
rs62151809	T	C	T	C	3.9e-09	0.538549	526725	0.000269626	34.177
rs6457816	T	C	T	C	3.972e-09	0.280035	526725	0.000275945	34.9782
rs6556840	A	G	A	G	4.316e-08	0.49592	526725	0.000239823	30.3984
rs657412	T	G	T	G	1.395e-08	0.274401	526725	0.000255387	32.3717
rs6674314	A	G	A	G	2.299e-08	0.108219	526725	0.000246683	31.2681
rs6685030	A	G	A	G	5.273e-10	0.69061	526725	0.000303242	38.4394
rs6727997	A	G	A	G	2.037e-08	0.0716737	526725	0.000249317	31.6021
rs68049022	T	C	T	C	6.183e-11	0.421306	526725	0.000337573	42.7927
rs6857	T	C	T	C	5.8e-15	0.72479	526725	0.000486165	61.6382
rs72671494	T	C	T	C	5.716e-10	0.738037	526725	0.000306393	38.839
rs73405293	A	G	A	G	1.346e-08	0.660179	526725	0.000256649	32.5317
rs7430216	T	C	T	C	2.5e-09	0.391813	526725	0.00027951	35.4303
rs743699	A	G	A	G	1.177e-09	0.300842	526725	0.000290488	36.8222
rs7615206	T	C	T	C	1.503e-22	0.339282	526725	0.000766138	97.1617
rs7616518	A	G	A	G	2.604e-08	0.965389	526725	0.000247404	31.3595
rs76602404	T	C	T	C	4.38e-08	0.320509	526725	0.000232492	29.4689
rs78394231	T	C	T	C	3.53e-09	0.938191	526725	0.000271046	34.3571
rs78451709	T	C	T	C	9.655e-09	0.550075	526725	0.000262725	33.302
rs7875078	A	C	A	C	7.41e-09	0.076461	526725	0.000268007	33.9717
rs7969719	T	C	T	C	4.462e-13	0.519699	526725	0.000423145	53.6449
rs841020	T	C	T	C	1.148e-09	0.725306	526725	0.000294855	37.376
rs892087	T	C	T	C	9.979e-13	0.216729	526725	0.000397632	50.4092
rs9278004	A	G	A	G	3.233e-12	0.585504	526725	0.000376892	47.7789
rs9867121	A	C	A	C	2.023e-10	0.70896	526725	0.000317087	40.195

## Sheet: SBW on PD from validation
SNP	effect_allele.exposure	other_allele.exposure	effect_allele.outcome	other_allele.outcome	pval.exposure	pval.outcome	samplesize.exposure	r2	F
rs1446951	A	C	A	C	1.041e-08	0.4307	159606	0.000561281	33.4734
rs2265951	A	G	A	G	4.6e-08	0.2602	159606	0.000500905	29.8709
rs4518438	T	C	T	C	4.409e-10	0.7876	159606	0.000642509	38.3207
rs4596363	A	G	A	G	1.562e-08	0.09334	159606	0.000532989	31.7852
rs8450	A	G	A	G	2.469e-10	0.7297	159606	0.000665429	39.6887
rs9482120	A	C	A	C	3.436e-21	0.1371	159606	0.00148131	88.423
rs995638	A	G	A	G	2.527e-08	0.318	159606	0.000509388	30.377

## Sheet: SC on PD  from validat
SNP	effect_allele.exposure	other_allele.exposure	effect_allele.outcome	other_allele.outcome	pval.exposure	pval.outcome	samplesize.exposure	r2	F
rs112560164	A	G	A	G	2.795e-06	0.006574	372605	0.000369845	22.0524
rs117992146	T	C	T	C	3.17e-06	0.5128	372605	0.000366144	21.8317
rs1229984	T	C	T	C	1.344e-06	0.5217	372605	0.000392902	23.4278
rs144224971	T	C	T	C	3.669e-06	0.1003	372605	0.000358997	21.4053
rs149246922	T	C	T	C	4.076e-07	0.902	372605	0.000429388	25.6043
rs162064	T	G	T	G	4.028e-06	0.1428	372605	0.000352472	21.0162
rs16908418	T	C	T	C	4.136e-06	0.9862	372605	0.000355773	21.213
rs2414010	A	G	A	G	3.564e-06	0.9821	372605	0.000360393	21.4886
rs308676	T	C	T	C	7.921e-08	0.9379	372605	0.000478637	28.5423
rs35888745	T	C	T	C	1.684e-06	0.421	372605	0.000383255	22.8523
rs62280512	A	G	A	G	4.075e-06	0.8325	372605	0.000355187	21.1781
rs73046678	A	C	A	C	2.11e-06	0.2118	372605	0.000375831	22.4095
rs76374890	T	C	T	C	3.314e-07	0.9703	372605	0.000434983	25.938
