# Supplementary material for: Understanding the consequences of leisure sedentary behavior on periodontitis: A two-step, multivariate Mendelian randomization study
Source: Heliyon. 2023 Nov 30;9(12):e23118. doi: 10.1016/j.heliyon.2023.e23118 (PMC10746448; doi:10.1016/j.heliyon.2023.e23118)
Supplement: Multimedia component 7 [file mmc7.xlsx]

## Sheet: LST to mediation
outcome	exposure	method	nsnp	b	lo_ci	up_ci	se	pval	or_lci95	or_uci95	or	Q_pval	pleio.pval
2hGlu	LST	Inverse variance weighted	96	0.00779902	-0.0938687	0.109467	0.0518713	0.880486	0.910402	1.11568	1.00783	2.07966e-05	NA
2hGlu	LST	MR Egger	96	0.191107	-0.276096	0.65831	0.238369	0.424732	0.75874	1.93153	1.21059	2.18957e-05	0.432696
2hGlu	LST	Weighted median	96	0.0547326	-0.0646738	0.174139	0.0609217	0.368967	0.937373	1.19022	1.05626	NA
2hGlu	LST	mr.raps	96	0.00624901	-0.0663452	0.0788433	0.0370379	0.866017	0.935808	1.08203	1.00627	NA	NA
outcome	exposure	method	nsnp	b	lo_ci	up_ci	se	pval	or_lci95	or_uci95	or	Q_pval	pleio.pval
bmi	LST	Inverse variance weighted	37	0.149596	0.077978	0.221213	0.0365395	4.23861e-05	1.0811	1.24759	1.16136	2.38482e-34
bmi	LST	MR Egger	37	0.56605	0.0731867	1.05891	0.251461	0.0307655	1.07593	2.88324	1.7613	1.06056e-37	0.103234
bmi	LST	Weighted median	37	0.136067	0.0865244	0.185609	0.0252766	7.32109e-08	1.09038	1.20395	1.14576	NA	NA
bmi	LST	mr.raps	37	0.199151	0.172706	0.225595	0.0134921	0	1.18852	1.25307	1.22037	NA	NA
outcome	exposure	method	nsnp	b	lo_ci	up_ci	se	pval	or_lci95	or_uci95	or	Q_pval	pleio.pval
Drinking	LST	Inverse variance weighted	90	-0.00107928	-0.0390418	0.0368832	0.0193686	0.955562	0.961711	1.03757	0.998921	1.40595e-07	NA
Drinking	LST	MR Egger	90	-0.165801	-0.334994	0.00339147	0.0863228	0.0580061	0.715342	1.0034	0.847215	2.80675e-08	0.0535726
Drinking	LST	Weighted median	90	0.0149018	-0.0263664	0.05617	0.0210552	0.479101	0.973978	1.05778	1.01501	NA	NA
Drinking	LST	mr.raps	90	-0.00260126	-0.0751955	0.069993	0.012804	0.83901	0.972683	1.02275	0.997402	NA	NA
outcome	exposure	method	nsnp	b	lo_ci	up_ci	se	pval	or_lci95	or_uci95	or	Q_pval	pleio.pval
FG	LST	Inverse variance weighted	96	0.00148076	-0.0202524	0.0232139	0.0110883	0.893764	0.979951	1.02349	1.00148	1.39585e-05	NA
FG	LST	MR Egger	96	-0.0860448	-0.185451	0.0133617	0.0507176	0.0930917	0.830729	1.01345	0.917553	5.49431e-06	0.0803801
FG	LST	Weighted median	96	-0.00435164	-0.0305272	0.021824	0.0133549	0.744541	0.969934	1.02206	0.995658	NA	NA
FG	LST	mr.raps	96	0.00805678	-0.0404099	0.0565235	0.00774552	0.298254	0.992901	1.02351	1.00809	NA	NA
outcome	exposure	method	nsnp	b	lo_ci	up_ci	se	pval	or_lci95	or_uci95	or	Q_pval	pleio.pval
FI	LST	Inverse variance weighted	96	0.00756838	-0.0178961	0.0330329	0.0129921	0.560205	0.982263	1.03358	1.0076	3.33914e-07	NA
FI	LST	MR Egger	96	-0.0503106	-0.168198	0.067577	0.0601467	0.405015	0.845186	1.06991	0.950934	5.96051e-07	0.326874
FI	LST	Weighted median	96	0.0108753	-0.0184165	0.0401671	0.0149448	0.466798	0.981752	1.04098	1.01093	NA	NA
FI	LST	mr.raps	96	0.00462827	-0.0105529	0.0198095	0.00876901	0.597639	0.98752	1.02206	1.00464	NA	NA
outcome	exposure	method	nsnp	b	lo_ci	up_ci	se	pval	or_lci95	or_uci95	or	Q_pval	pleio.pval
HbA1	LST	Inverse variance weighted	96	0.0508041	-0.048183	0.149791	0.0505037	0.31444	0.952959	1.16159	1.05212	1.23914e-07	NA
HbA1	LST	MR Egger	96	0.362673	-0.0858653	0.811211	0.228846	0.116373	0.917718	2.25063	1.43717	2.96051e-07	0.165738
HbA1	LST	Weighted median	96	-0.00506786	-0.0295985	0.0194628	0.0125157	0.685535	0.970835	1.01965	0.994945	NA	NA
HbA1	LST	mr.raps	96	1.08202	1.06483	1.09921	0.0315503	0	2.7737	3.13886	2.95064	NA	NA
outcome	exposure	method	nsnp	b	lo_ci	up_ci	se	pval	or_lci95	or_uci95	or	Q_pval	pleio.pval
HDL	LST	Inverse variance weighted	96	0.0992375	0.0274879	0.170987	0.0366069	0.00671021	1.02787	1.18648	1.10433	NA	NA
HDL	LST	MR Egger	96	0.0799606	-0.248434	0.408355	0.167548	0.634299	0.780022	1.50434	1.08324	NA	0.906373
HDL	LST	Weighted median	96	0.0950205	0.0672994	0.122742	0.0141434	1.83784e-11	1.06962	1.13059	1.09968	NA	NA
HDL	LST	mr.raps	96	0.196966	0.135128	0.258805	0.00640427	0	1.20251	1.23308	1.2177	NA	NA
outcome	exposure	method	nsnp	b	lo_ci	up_ci	se	pval	or_lci95	or_uci95	or	Q_pval	pleio.pval
logTG	LST	Inverse variance weighted	96	0.1042	0.0450782	0.163322	0.0301642	0.000551462	1.04611	1.17742	1.10982	5.19975e-288	NA
logTG	LST	MR Egger	96	0.0540229	-0.216444	0.32449	0.137993	0.696322	0.805378	1.38332	1.05551	6.83644e-288	0.710198
logTG	LST	Weighted median	96	0.129268	0.102341	0.156196	0.0137386	5.00283e-21	1.10776	1.16906	1.138	NA	NA
logTG	LST	mr.raps	96	0.170068	0.036508	0.303629	0.00638818	0	1.17064	1.20032	1.18539	NA	NA
outcome	exposure	method	nsnp	b	lo_ci	up_ci	se	pval	or_lci95	or_uci95	or	Q_pval	pleio.pval
nonHDL	LST	Inverse variance weighted	96	-0.0305501	-0.158945	0.0978451	0.0655078	0.640959	0.853043	1.10279	0.969912	NA	NA
nonHDL	LST	MR Egger	96	-0.428157	-1.00952	0.153208	0.296614	0.15221	0.364394	1.16557	0.651709	NA	0.17268
nonHDL	LST	Weighted median	96	0.0447727	0.0145034	0.0750421	0.0154436	0.00374211	1.01461	1.07793	1.04579	NA	NA
nonHDL	LST	mr.raps	96	-2.41725	-2.42977	-2.40473	0.111564	0	0.0716532	0.11096	0.0891663	NA	NA
outcome	exposure	method	nsnp	b	lo_ci	up_ci	se	pval	or_lci95	or_uci95	or	Q_pval	pleio.pval
smoking	LST	Inverse variance weighted	90	0.226765	0.149951	0.303579	0.0391908	7.19994e-09	1.16178	1.3547	1.25454	6.77662e-13	NA
smoking	LST	MR Egger	90	0.31844	-0.0304247	0.667305	0.177992	0.0770447	0.970033	1.94898	1.37498	8.73028e-13	0.598747
smoking	LST	Weighted median	90	0.169716	0.0855521	0.25388	0.0429408	7.73949e-05	1.08932	1.28902	1.18497	NA	NA
smoking	LST	mr.raps	90	0.243717	0.218621	0.268812	0.0237525	0	1.21794	1.33679	1.27598	NA	NA
outcome	exposure	method	nsnp	b	lo_ci	up_ci	se	pval	or_lci95	or_uci95	or	Q_pval	pleio.pval
WC	LST	Inverse variance weighted	46	0.043621	-0.0447654	0.132007	0.0450951	0.333388	0.956222	1.14112	1.04459	2.74116e-06	NA
WC	LST	MR Egger	46	-0.516675	-0.982607	-0.0507437	0.23772	0.0351704	0.374334	0.950522	0.5965	7.85813e-08	0.0208792
WC	LST	Weighted median	46	0.0398271	-0.0550888	0.134743	0.0484264	0.410835	0.946401	1.14424	1.04063	NA	NA
WC	LST	mr.raps	46	0.0429202	-0.175745	0.261585	0.0276476	0.120566	0.988794	1.10198	1.04385	NA	NA
outcome	exposure	method	nsnp	b	lo_ci	up_ci	se	pval	or_lci95	or_uci95	or	Q_pval	pleio.pval
WHR	LST	Inverse variance weighted	46	0.0778718	0.00188526	0.153858	0.0387686	0.0445765	1.00189	1.16633	1.08098	0.00116401	NA
WHR	LST	MR Egger	46	-0.249949	-0.664242	0.164343	0.211374	0.243358	0.514664	1.17862	0.77884	0.000543545	0.122006
WHR	LST	Weighted median	46	0.0963043	0.0086882	0.18392	0.0447021	0.0312121	1.00873	1.20192	1.10109	NA	NA
WHR	LST	mr.raps	46	0.0825412	0.028352	0.13673	0.0281387	0.00335308	1.02777	1.14762	1.08604	NA	NA
outcome	exposure	method	nsnp	b	lo_ci	up_ci	se	pval	or_lci95	or_uci95	or	Q_pval	pleio.pval
HIP	LST	Inverse variance weighted	46	0.0476124	-0.0504404	0.145665	0.0500269	0.341231	0.950811	1.15681	1.04876	2.9975e-09	NA
HIP	LST	MR Egger	46	0.355354	-0.184922	0.895629	0.275651	0.204084	0.831169	2.44888	1.42669	1.56164e-09	0.26246
HIP	LST	Weighted median	46	0.0470646	-0.0447237	0.138853	0.0468308	0.3149	0.956262	1.14896	1.04819	NA	NA
HIP	LST	mr.raps	46	0.0517537	0.0392013	0.0643061	0.0291214	0.0755403	0.99469	1.11497	1.05312	NA	NA

## Sheet: mediation to PD
outcome	exposure	method	nsnp	b	lo_ci	up_ci	se	pval	or_lci95	or_uci95	or	Q_pval	pleio.pval
PD	smoking	Inverse variance weighted	20	0.180584	0.008574	0.352594	0.0877602	0.0396191	1.00861	1.42275	1.19792	0.12626	NA
PD	smoking	MR Egger	20	0.105297	-0.192846	0.403441	0.152114	0.497629	0.824609	1.49697	1.11104	0.14567	0.548725
PD	smoking	Weighted median	20	0.14226	-0.0443651	0.328886	0.095217	0.135159	0.956605	1.38942	1.15288	NA	NA
PD	smoking	mr.raps	20	0.155427	0.00883519	0.302018	0.0747916	0.0376973	1.00887	1.35259	1.16816	NA	NA
outcome	exposure	method	nsnp	b	lo_ci	up_ci	se	pval	or_lci95	or_uci95	or	Q_pval	pleio.pval
PD	BMI	Inverse variance weighted	452	0.165094	0.0427906	0.287398	0.0623999	0.00815107	1.04372	1.33296	1.1795	0.0503439	NA
PD	BMI	MR Egger	452	0.0373434	-0.304906	0.379593	0.174617	0.830754	0.737193	1.46169	1.03805	0.0515539	0.433816
PD	BMI	Weighted median	452	0.152893	-0.034293	0.340078	0.0955029	0.109394	0.966288	1.40506	1.1652	NA	NA
PD	BMI	mr.raps	452	0.163809	0.0543633	0.273254	0.0558395	0.00335094	1.05587	1.31423	1.17799	NA	NA
outcome	exposure	method	nsnp	b	lo_ci	up_ci	se	pval	or_lci95	or_uci95	or	Q_pval	pleio.pval
PD	HDL	Inverse variance weighted	349	0.0747717	-0.0184395	0.167983	0.0475567	0.11589	0.981729	1.18292	1.07764	0.8388	NA
PD	HDL	MR Egger	349	0.0778214	-0.0684331	0.224076	0.0746196	0.297717	0.933856	1.25117	1.08093	0.847999	0.957733
PD	HDL	Weighted median	349	0.0439653	-0.110123	0.198054	0.0786165	0.576	0.895724	1.21903	1.04495	NA	NA
PD	HDL	mr.raps	349	0.0703496	-0.0181806	0.15888	0.0451684	0.119353	0.981984	1.1722	1.07288	NA	NA
outcome	exposure	method	nsnp	b	lo_ci	up_ci	se	pval	or_lci95	or_uci95	or	Q_pval	pleio.pval
PD	logTG	Inverse variance weighted	321	-0.037987	-0.139431	0.0634569	0.0517571	0.462981	0.869853	1.06551	0.962725	0.279825	NA
PD	logTG	MR Egger	321	-0.0160661	-0.171611	0.139479	0.0793598	0.839697	0.842306	1.14967	0.984062	0.291368	0.715543
PD	logTG	Weighted median	321	0.0404204	-0.12144	0.202281	0.082582	0.624518	0.885644	1.22419	1.04125	NA	NA
PD	logTG	mr.raps	321	-0.0423699	-0.138398	0.0536586	0.0489941	0.387151	0.870752	1.05512	0.958515	NA	NA
